# Supplementary material for: iPSC-Derived Glioblastoma Cells Have Enhanced Stemness Wnt/β-Catenin Activity Which Is Negatively Regulated by Wnt Antagonist sFRP4
Source: Cancers (Basel). 2023 Jul 14;15(14):3622. doi: 10.3390/cancers15143622 (PMC10377620; doi:10.3390/cancers15143622)
Supplement: Supplementary file 1 [file cancers-15-03622-s001.zip]

Archive with 1 entries (1 files):
- cancers-2387006-Supplementary.pdf
